# Supplementary material for: Coordinative Changes in Metabolites in Grape Cells Exposed to Endophytic Fungi and Their Extracts
Source: Molecules. 2022 Aug 29;27(17):5566. doi: 10.3390/molecules27175566 (PMC9458220; doi:10.3390/molecules27175566)
Supplement: Supplementary file 1 [file molecules-27-05566-s001.zip]

Archive with 1 entries (1 files):
- molecules-1860993-supplementary.pdf
